# Supplementary material for: Longitudinal Assessment of an 800 µg Dose of HEBERSaVax in Non-Human Primates over Six Months
Source: Vaccines (Basel). 2026 Feb 28;14(3):230. doi: 10.3390/vaccines14030230 (PMC13030131; doi:10.3390/vaccines14030230)
Supplement: Supplementary file 1 [file vaccines-14-00230-s001.zip]

Archive with 1 entries (1 files):
- vaccines-4083250-supplementary.pdf
